# Supplementary material for: Lineage B Genotype III of Dengue Virus Serotype 3 (DENV-3III_B) Is Responsible for Dengue Outbreak in Dire Dawa City, Ethiopia, 2023
Source: Viruses. 2025 Feb 28;17(3):346. doi: 10.3390/v17030346 (PMC11945396; doi:10.3390/v17030346)
Supplement: Supplementary file 1 [file viruses-17-00346-s001.zip]

Archive with 4 entries (2 files):
- viruses-3396937-supplementary/
- viruses-3396937-supplementary/Viruses-Supplematry/
- viruses-3396937-supplementary/Viruses-Supplematry/DENV_geno_tool_results-Acession numers-Years of isolations.xls
- viruses-3396937-supplementary/Viruses-Supplematry/Supplementary_Figure_1.V2 (1).pdf
