# Supplementary material for: Lineage B Genotype III of Dengue Virus Serotype 3 (DENV-3III_B) Is Responsible for Dengue Outbreak in Dire Dawa City, Ethiopia, 2023
Source: Viruses. 2025 Feb 28;17(3):346. doi: 10.3390/v17030346 (PMC11945396; doi:10.3390/v17030346)
Supplement: Supplementary file 1 [file viruses-17-00346-s001.zip › viruses-3396937-supplementary/Viruses-Supplematry/DENV_geno_tool_results-Acession numers-Years of isolations.xls]

## Sheet: Sheet 1
name	Acession Number	assignment	length	begin	end	species	genotype	genotype support	major lineage	major lineage support	minor lineage	minor lineage support
DENV-3-1402	PP751832	3III_B.2	509	143	651	dengue virus type 3	III	100	B	100	Related to but not part of 2
DENV-3-1395	PP751836	3III_B.2	509	143	651	dengue virus type 3	III	100	B	100	2	92
DENV-3-1399	PP751837	3III_B.2	509	143	651	dengue virus type 3	III	100	B	100	2	93
DENV-3-1400	PP751838	3III_B.2	509	143	651	dengue virus type 3	III	100	B	100	2	92
DENV-3-1401	PP751839	3III_B.2	509	143	651	dengue virus type 3	III	100	B	100	2	91
DENV-3-1404	PP751840	3III_B.2	509	143	651	dengue virus type 3	III	100	B	100	2	93
DEBV-3-1414	PP751841	3III_B.2	509	143	651	dengue virus type 3	III	100	B	100	2	87
DEBV-3-1405	PP751842	3III_B.2	509	143	651	dengue virus type 3	III	100	B	100	2	90
DENV-3-1355	PP751843	3III_B.2	509	143	651	dengue virus type 3	III	100	B	100	2	91
DENV-3-1403	PP751845	3III_B.2	509	143	651	dengue virus type 3	III	100	B	100	2	93
DENV-3-1363	PP751847	3III_B.2	509	143	651	dengue virus type 3	III	100	B	100	2	94
DENV-3-1410	PP751848	3III_B.2	509	143	651	dengue virus type 3	III	100	B	100	2	88
DENV-3-1411	PP751849	3III_B.2	509	143	651	dengue virus type 3	III	100	B	100	2	93
DENV-3-1412	PP751850	3III_B.2	509	143	651	dengue virus type 3	III	100	B	100	2	88
DENV-3-1415	PP751851	3III_B.2	509	143	651	dengue virus type 3	III	100	B	100	2	88
DENV-3-1416	PP751852	3III_B.2	509	143	651	dengue virus type 3	III	100	B	100	2	86
DENV-3-1357	PP751844	3III_B.3	509	143	651	dengue virus type 3	III	100	B	100	3	98
